# Supplementary material for: 4-Amino-TEMPO-Immobilized Polymer Monolith: Preparations, and Recycling Performance of Catalyst for Alcohol Oxidation
Source: Polymers (Basel). 2022 Nov 24;14(23):5123. doi: 10.3390/polym14235123 (PMC9737294; doi:10.3390/polym14235123)
Supplement: Supplementary file 1 [file polymers-14-05123-s001.zip]

Archive with 1 entries (1 files):
- polymers-2002806-supplementary.pdf
